# Supplementary material for: The Economic Implications of Phasing Out Pig Tail Docking: A Pilot Study in Italy
Source: Animals (Basel). 2025 Apr 29;15(9):1250. doi: 10.3390/ani15091250 (PMC12070853; doi:10.3390/ani15091250)
Supplement: Supplementary file 1 [file animals-15-01250-s001.zip]

Archive with 1 entries (1 files):
- animals-3576044-supplementary.pdf
